# Supplementary material for: Incorporating ‘reason for use’ into the prescribing process of medication: a survey on the opinion of patients in Flanders, Belgium
Source: BMC Health Serv Res. 2022 Sep 30;22:1216. doi: 10.1186/s12913-022-08596-w (PMC9523178; doi:10.1186/s12913-022-08596-w)
Supplement: Supplementary file 1 — Additional file 1. [file 12913_2022_8596_MOESM1_ESM.xlsx]

## Sheet: SI-1
Questionnaire - Survey results
Question
	Answer options
	Strongly agree	Agree	Neutral		Disagree	Strongly disagree
1-10. See table 1 in the main text
11. I find it safer when the pharmacist knows the reason why I am prescribed a certain medication.	0.323	0.441	0.113		0.089	0.034
12. I usually go to the same pharmacy.	0.607	0.332	0.025		0.031	0.006
13. I usually go to the same pharmacy because of the trust I have built up with the pharmacist(s) working in the pharmacy.	0.42	0.311	0.168		0.089	0.013
14. I usually go to the same pharmacy because of its location.	0.366	0.443	0.129		0.057	0.005
15. A pharmacist can infer a patient's condition based on the prescribed medicines.	0.097	0.546	0.22		0.125	0.013
16. I have felt uncomfortable with questions asked by the pharmacist, at least on one occasion.	0.027	0.106	0.106		0.43	0.331
17. Could this uncomfortable feeling have been avoided if the pharmacist would have read your condition on the computer screen?	Yes: 44.60%			No: 54.40%
18. A pharmacist prevents medication errors.	0.136	0.47	0.277		0.103	0.014
19. With a condition on the prescription, the pharmacist would be better able to prevent medication errors.	0.156	0.461	0.229		0.134	0.019
20. If the pharmacist is aware of the condition, better advise about the use of medicines becomes possible.	0.263	0.544	0.111		0.069	0.013
21. If the pharmacist is aware of the condition, better advice can be given about non-pharmacological treatment. An example of this is dietary salt restriction in case of high blood pressure.	0.199	0.515	0.185		0.083	0.018
22. I myself know what each of my prescribed medicines is for.	0.532	0.338	0.061		0.062	0.006
23. The pharmacist may know about my condition(s) for which I have been prescribed medication.	0.389	0.423	0.104		0.068	0.016
24. My condition may be on the paper prescription.	0.237	0.362	0.156		0.176	0.069
25. The pharmacist may find out about my condition by scanning the prescription. My condition is not printed on the paper prescription but can be read off the computer screen.	0.393	0.38	0.106		0.079	0.043
26. The condition mentioned on my prescription can be mentioned on the medication package (with a label).	0.128	0.239	0.194		0.314	0.127
27. Space for non-binding comments on the mention of a condition on the prescription
28. In case you take more than 5 medicines a day, would this affect your answers? Please give a short clarification.	Yes: 20.60%			No: 79.40%
29. Sometimes the medication dose must be checked and/or adjusted based on the kidney function as determined by a blood analysis. The pharmacist may access this information.	0.233	0.479	0.138		0.104	0.046
30. The pharmacist may know my condition in these situations ….
Heart problems (e.g. high blood pressure, heart rhythm disorder, high cholesterol,…)	0.388	0.466	0.073		0.041	0.032
A cancer (e.g. colon cancer, brain tumor, breast cancer,…)	0.363	0.44	0.092		0.062	0.042
A fungal infection (e.g. athlete's foot, nail fungus, vaginal thrush,...)	0.297	0.438	0.142		0.087	0.036
Hemorrhoids	0.266	0.44	0.169		0.083	0.043
Sexually transmitted diseases or STDs (e.g. chlamydia, herpes, AIDS,…)	0.229	0.368	0.204		0.128	0.071
Mental disorders (e.g. depression, anxiety disorder, hallucinations,…)	0.274	0.41	0.144		0.121	0.051
Inflammatory bowel diseases such as Crohn's disease (inflammation of the bowel that is often accompanied by diarrhea and abdominal pain)	0.337	0.475	0.097		0.056	0.036
Bacterial infections (e.g. cystitis, travellers' diarrhea,...)	0.32	0.477	0.113		0.056	0.035
Worm infections (e.g. tapeworm, pinworm,...)	0.265	0.44	0.169		0.086	0.04
Addiction treatment medication (e.g. alcohol, smoking, heroin addiction,…)	0.264	0.401	0.175		0.113	0.048
Chronic pain medication (e.g. cancer treatment, nerve pain,…)	0.364	0.47	0.076		0.055	0.036
Rheumatism (pains in the joints of the knee, shoulder,...)	0.361	0.485	0.083		0.037	0.035
Menopausal complaints (e.g. hot flushes, mood swings,...)	0.285	0.446	0.165		0.064	0.04
Headache (e.g. migraine)	0.355	0.48	0.09		0.038	0.036
Urinary incontinence	0.259	0.396	0.186		0.114	0.045
31. Knowledge by the pharmacists of the condition has more advantages than disadvantages.	0.317	0.479	0.136		0.052	0.015
32. A pharmacist may, with my permission, pass on the information about my condition to other pharmacists and physicians.	0.148	0.455	0.134		0.168	0.096
33. A pharmacist may, without my permission, pass on the information about my condition to other pharmacists and physicians.	0.024	0.039	0.059		0.342	0.535
34. A pharmacist may save information about my condition in a database that can only be consulted by the same pharmacist (or a fellow pharmacist from the same pharmacy).	0.157	0.502	0.14		0.115	0.085
35 A pharmacist may save information about my condition in a database that can be consulted by various pharmacists from other pharmacies.	0.049	0.137	0.17		0.339	0.305
37. An example from practice about the medicine methotrexate. In low doses it inhibits inflammation and is used chronically in rheumatism, psoriasis, or other inflammatory diseases. In high doses, it also inhibits cell growth and is used in acute cancer treatment. Too high a dose, over a longer period, can have serious consequences, sometimes resulting in death. The patient must therefore receive…	0.322	0.461	0.131		0.065	0.02
Now answer the following statement: With a condition on the prescription, the pharmacist would be better able to prevent medication errors
